# Supplementary material for: MicroRNA-188 suppresses G1/S transition by targeting multiple cyclin/CDK complexes
Source: Cell Commun Signal. 2014 Oct 11;12:66. doi: 10.1186/s12964-014-0066-6 (PMC4200121; doi:10.1186/s12964-014-0066-6)
Supplement: Additional file 2: Table S1. — DAVID annotation categories the most enrichment KEGG pathway. MAPK signaling pathway, ErbB signaling pathway, Axon guidance and Cell cycle were the first four pathways according to their p values. [file 12964_2014_66_MOESM2_ESM.xlsx]

## Sheet: chart_0B080A5E4C461402541779486
Category	Term	Count	%	PValue	Genes	List Total	Pop Hits	Pop Total	Fold Enrichment	Bonferroni	Benjamini	FDR
KEGG_PATHWAY	hsa04010:MAPK signaling pathway	51	2.52851	1.08145e-05	NM_003188, NM_001394, NM_000945, NM_000944, NM_002401, NM_004586, NM_001102669, NM_006939, NM_001123066, NM_005633, NM_000141, NM_003239, NM_004620, NM_005207, NM_001145648, NM_005206, NM_001007097, NM_000719, NM_001143805, NM_001131005, NM_133646, NM_004358, NM_005921, NM_001003406, NM_014496, NM_012324, NM_001145454, NM_001278, NM_004041, NM_177951, NM_004464, NM_004985, NM_006078, NM_000726, N…	520	267	5085	1.86787	0.00183678	0.00183678	0.0131927
KEGG_PATHWAY	hsa04012:ErbB signaling pathway	21	1.04115	0.000356671	NM_001432, NM_001042599, NM_003161, NM_005633, NM_003010, NM_015981, NM_001160008, NM_005207, NM_005206, NM_001128628, NM_004985, NM_138573, NM_002737, NM_001945, NM_001114123, NM_001146156, NM_001136000, NM_001010848, NM_002660, NM_006939, NM_001099691	520	87	5085	2.36041	0.0588427	0.0298674	0.434265
KEGG_PATHWAY	hsa04360:Axon guidance	24	1.18989	0.00516042	NM_006496, NM_020163, NM_001146029, NM_014945, NM_005761, NM_004438, NM_003728, NM_001033117, NM_000945, NM_000944, NM_001128628, NM_002890, NM_170744, NM_004093, NM_004985, NM_001128929, NM_020210, NM_004822, NM_005215, NM_001146156, NM_006378, NM_004440, NM_025179, NM_006080	520	129	5085	1.81932	0.585028	0.254113	6.11685
KEGG_PATHWAY	hsa04110:Cell cycle	23	1.14031	0.00720209	NM_053056, NM_001759, NM_001003652, NM_001136017, NM_001145102, NM_001145306, NM_003239, NM_005359, NM_001081640, NM_001798, NM_002392, NM_001007793, NM_000075, NM_006930, NM_004964, NM_004936, NM_004358, NM_001114121, NM_001146156, NM_001949, NM_001238, NM_001135699, NM_001237	520	125	5085	1.79931	0.707352	0.264494	8.4406
KEGG_PATHWAY	hsa05200:Pathways in cancer	48	2.37977	0.00902866	NM_001145260, NM_001145938, NM_053056, NM_001278, NM_002293, NM_001003652, NM_001145102, NM_003394, NM_018947, NM_001145306, NM_005359, NM_003392, NM_003391, NM_001798, NM_002392, NM_001105206, NM_004985, NM_004464, NM_003466, NM_000075, NM_004964, NM_000314, NM_001010934, NM_001146156, NM_001238, NM_001949, NM_006939, NM_002660, NM_017412, NM_005633, NM_000141, NM_003239, NM_000618, NM_004620, N…	520	328	5085	1.43105	0.786014	0.265356	10.4747
KEGG_PATHWAY	hsa05214:Glioma	14	0.6941	0.00978724	NM_053056, NM_005633, NM_015981, NM_001145306, NM_000618, NM_002392, NM_004985, NM_000075, NM_002737, NM_000314, NM_001949, NM_006939, NM_002660, NM_001099691	520	63	5085	2.17308	0.812134	0.243211	11.3071
KEGG_PATHWAY	hsa00510:N-Glycan biosynthesis	11	0.545364	0.0155836	NM_006699, NM_003863, NM_198334, NM_006765, NM_001013620, NM_020379, NM_001039210, NM_002408, NM_001098270, NM_006122, NM_001160154	520	46	5085	2.33842	0.930753	0.317122	17.4375
KEGG_PATHWAY	hsa04310:Wnt signaling pathway	25	1.23946	0.0177797	NM_003188, NM_053056, NM_001003652, NM_001759, NM_003394, NM_001145102, NM_005359, NM_000945, NM_003392, NM_000944, NM_014992, NM_003391, NM_006930, NM_001146156, NM_003015, NM_001139466, NM_002336, NM_017412, NM_001136017, NM_015981, NM_020335, NM_002715, NM_002737, NM_033119, NM_001012329	520	151	5085	1.61901	0.952629	0.316971	19.6567
KEGG_PATHWAY	hsa05220:Chronic myeloid leukemia	15	0.743679	0.0179049	NM_053056, NM_001278, NM_005633, NM_001145102, NM_003239, NM_005359, NM_001145306, NM_005207, NM_005206, NM_002392, NM_004985, NM_000075, NM_004964, NM_001949, NM_006939	520	75	5085	1.95577	0.953645	0.289132	19.7815
KEGG_PATHWAY	hsa04115:p53 signaling pathway	14	0.6941	0.0183091	NM_053056, NM_001759, NM_001136017, NM_004060, NM_018947, NM_001145306, NM_000618, NM_001798, NM_002392, NM_021127, NM_000075, NM_000314, NM_001114121, NM_001238	520	68	5085	2.01329	0.956777	0.269583	20.1833
KEGG_PATHWAY	hsa05223:Non-small cell lung cancer	12	0.594943	0.0184719	NM_004985, NM_053056, NM_000075, NM_002737, NM_005633, NM_001145306, NM_021976, NM_001949, NM_002660, NM_006939, NM_001099691, NM_001455	520	54	5085	2.17308	0.957979	0.250346	20.3447
KEGG_PATHWAY	hsa04510:Focal adhesion	31	1.53694	0.0201425	NM_001102608, NM_053056, NM_002293, NM_001759, NM_001105206, NM_000314, NM_001010934, NM_001114123, NM_001146156, NM_006939, NM_005633, NM_001136017, NM_001146068, NM_001167, NM_000618, NM_005207, NM_000212, NM_002214, NM_005206, NM_001128628, NM_001145648, NM_001144999, NM_002737, NM_001030055, NM_018222, NM_001134398, NM_001159920, NM_025208, NM_002710, NM_001079874, NM_001144996	520	201	5085	1.50818	0.968544	0.250437	21.983
KEGG_PATHWAY	hsa05222:Small cell lung cancer	16	0.793257	0.0213511	NM_053056, NM_001278, NM_002293, NM_018947, NM_001145306, NM_004620, NM_001167, NM_021976, NM_001798, NM_001144999, NM_001105206, NM_000075, NM_004936, NM_000314, NM_001238, NM_001949	520	84	5085	1.86264	0.974498	0.2459	23.1489
KEGG_PATHWAY	hsa05410:Hypertrophic cardiomyopathy (HCM)	16	0.793257	0.0235841	NM_170665, NM_000337, NM_001112800, NM_031895, NM_003239, NM_000618, NM_002214, NM_000212, NM_000719, NM_001144999, NM_006252, NM_006078, NM_000726, NM_000725, NM_005399, NM_001144996	520	85	5085	1.84072	0.982705	0.251594	25.2611
KEGG_PATHWAY	hsa04666:Fc gamma R-mediated phagocytosis	17	0.842836	0.0295986	NM_003161, NM_001014987, NM_003559, NM_005207, NM_005400, NM_005206, NM_001130081, NM_001136219, NM_002737, NM_001134398, NM_024420, NM_030978, NM_002356, NM_002660, NM_001079874, NM_006646, NM_005731	520	95	5085	1.7499	0.99395	0.288596	30.6878
KEGG_PATHWAY	hsa04020:Calcium signaling pathway	27	1.33862	0.0327573	NM_001001396, NM_001042599, NM_000294, NM_003304, NM_000620, NM_000623, NM_001112800, NM_000945, NM_000944, NM_001122670, NM_001130417, NM_000721, NM_002660, NM_012125, NM_000833, NM_020377, NM_170665, NM_000952, NM_000684, NM_015981, NM_000719, NM_000739, NM_002737, NM_015063, NM_002531, NM_198715, NM_001003406	520	176	5085	1.50016	0.996524	0.298037	33.3907
KEGG_PATHWAY	hsa05215:Prostate cancer	16	0.793257	0.0342948	NM_053056, NM_001278, NM_005633, NM_000141, NM_000618, NM_001798, NM_194071, NM_002392, NM_004985, NM_000314, NM_001146156, NM_025208, NM_001949, NM_001238, NM_006939, NM_001099691	520	89	5085	1.75799	0.997348	0.294584	34.671
KEGG_PATHWAY	hsa04912:GnRH signaling pathway	17	0.842836	0.0382622	NM_005633, NM_003010, NM_015270, NM_015981, NM_001130081, NM_000719, NM_002401, NM_004985, NM_002737, NM_024420, NM_000406, NM_001114123, NM_001945, NM_012400, NM_005921, NM_006609, NM_006939	520	98	5085	1.69633	0.998683	0.308201	37.871
KEGG_PATHWAY	hsa00534:Heparan sulfate biosynthesis	7	0.34705	0.0429989	NM_001033025, NM_153456, NM_015554, NM_012262, NM_000127, NM_004807, NM_001440	520	26	5085	2.63277	0.999431	0.325136	41.5028
KEGG_PATHWAY	hsa05414:Dilated cardiomyopathy	16	0.793257	0.0443827	NM_015270, NM_170665, NM_000337, NM_001112800, NM_031895, NM_003239, NM_000684, NM_000618, NM_000212, NM_002214, NM_000719, NM_001144999, NM_006078, NM_000726, NM_000725, NM_001144996	520	92	5085	1.70067	0.999555	0.320148	42.5264
KEGG_PATHWAY	hsa04660:T cell receptor signaling pathway	18	0.892414	0.0452975	NM_003188, NM_001278, NM_005633, NM_001014987, NM_000945, NM_001098424, NM_000944, NM_000616, NM_001128628, NM_005018, NM_004985, NM_000075, NM_006139, NM_001134398, NM_001146156, NM_002660, NM_006939, NM_001079874	520	108	5085	1.62981	0.999622	0.312888	43.194
KEGG_PATHWAY	hsa04722:Neurotrophin signaling pathway	20	0.991572	0.0453194	NM_001114182, NM_005633, NM_015981, NM_004620, NM_005207, NM_005206, NM_001455, NM_001007097, NM_000639, NM_001143805, NM_002401, NM_004985, NM_004586, NM_005921, NM_001146156, NM_001135699, NM_001142523, NM_002660, NM_006939, NM_014496	520	124	5085	1.57723	0.999623	0.301192	43.2099
KEGG_PATHWAY	hsa04120:Ubiquitin mediated proteolysis	21	1.04115	0.0623842	NM_003342, NM_014948, NM_004620, NM_001167, NM_016021, NM_001099679, NM_001013415, NM_002392, NM_198586, NM_006930, NM_001144964, NM_001079872, NM_023079, NM_005921, NM_003345, NM_001145161, NM_004238, NM_003478, NM_033238, NM_000462, NM_001142289	520	137	5085	1.49895	0.999982	0.378805	54.4269
KEGG_PATHWAY	hsa04514:Cell adhesion molecules (CAMs)	20	0.991572	0.0762343	NM_014654, NM_001135768, NM_000450, NM_002119, NM_002214, NM_001795, NM_001122898, NM_000616, NM_020056, NM_005076, NM_005018, NM_000615, NM_006580, NM_001144999, NM_001126336, NM_001144822, NM_006139, NM_001037132, NM_001005388, NM_005191	520	132	5085	1.48164	0.999999	0.429753	61.9933
KEGG_PATHWAY	hsa05412:Arrhythmogenic right ventricular cardiomyopathy (ARVC)	13	0.644522	0.0821625	NM_170665, NM_000337, NM_001112800, NM_031895, NM_002214, NM_000212, NM_000719, NM_001144999, NM_004949, NM_006078, NM_000726, NM_000725, NM_001144996	520	76	5085	1.6727	1	0.441778	64.8643
KEGG_PATHWAY	hsa04130:SNARE interactions in vesicular transport	8	0.396629	0.086319	NM_005868, NM_001007024, NM_145206, NM_014232, NM_199245, NM_005819, NM_016930, NM_003569	520	38	5085	2.0587	1	0.445812	66.757
Table S1:DAVID annotation categories the most enrichment KEGG pathway.MAPK signaling pathway, ErbB signaling pathway, Axon guidance and Cell cycle were the first four pathways according to p values.
